# Supplementary material for: Azoxystrobin Exposure Impacts on Development Status and Physiological Responses of Worker Bees (Apis mellifera L.) from Larval to Pupal Stages
Source: Int J Mol Sci. 2024 Nov 3;25(21):11806. doi: 10.3390/ijms252111806 (PMC11546862; doi:10.3390/ijms252111806)
Supplement: Supplementary file 1 [file ijms-25-11806-s001.zip]

Archive with 1 entries (1 files):
- ijms-3203542-supplementary.pdf
